# Supplementary material for: Comparative Genomic Analysis of Agarolytic Flavobacterium faecale WV33T
Source: Int J Mol Sci. 2022 Sep 17;23(18):10884. doi: 10.3390/ijms231810884 (PMC9501601; doi:10.3390/ijms231810884)
Supplement: Supplementary file 1 [file ijms-23-10884-s001.zip]

Archive with 1 entries (1 files):
- ijms-1901242-supplementary.pdf
